# Supplementary material for: Efficient boosting of Omicron-reactive memory B cells after breakthrough infection protects from repeated exposure
Source: iScience. 2025 Mar 25;28(4):112278. doi: 10.1016/j.isci.2025.112278 (PMC12013488; doi:10.1016/j.isci.2025.112278)
Supplement: Table S1. Detailed clinical information of the research cohort [file mmc2.xlsx]

## Sheet: Clinical information
Group	Subject number	Gender	Age	Nucleic acid positive	Date	Antigen positive	Date	Vaccination	The first vaccine type	Date	The second vaccine type	Date	The third vaccine type	Date	The fourth vaccine type	Date	Second BTI	Nucleic acid positive	Date	Antigen positive	Date	Sample collection 1 month after first BTI	Sample collection 3 months after first BTI	Sample collection 6 months after first BTI
Mild	1	Female	24.7315			✓	2022-12-22	✓	BBIBP-CorV	2021-07-02	BBIBP-CorV	2021-08-03	BBIBP-CorV	2022-02-16			✓			✓	2023-05-04	✓	✓	✓
	2	Female	43			✓	2022-12-17	✓	BBIBP-CorV	2021-06-08	BBIBP-CorV	2021-06-29											✓	✓
	3	Female	27	✓	2022-12-25	✓	2022-12-25	✓	BBIBP-CorV		CoronaVac		CoronaVac										✓	✓
	4	Male	25			✓	2022-12-23	✓	BBIBP-CorV	2021-08-28	BBIBP-CorV	2021-10-05											✓	✓
	5	Female	23			✓	2022-12-25	✓	CoronaVac	2021-05-18	CoronaVac	2021-06-15	CoronaVac	2021-12-24									✓
	6	Male	49.3123	✓	2022-12-10	✓	2022-12-10	✓	CoronaVac	2021-04-19	CoronaVac	2021-05-21	CoronaVac	2022-03-20			✓			✓	2023-05-14	✓	✓	✓
	7	Male	46	✓	2022-12-21			✓			CanSinoBIO	2022-08-01											✓	✓
	8	Female	36	✓	2022-12-28	✓	2022-12-24	✓	CoronaVac	2021-04-10	CoronaVac	2021-05-02											✓	✓
	9	Female	45			✓	2023-01-02	✓	CoronaVac	2021-05-12	CoronaVac	2021-06-12	CoronaVac	2022-06-26									✓	✓
	10	Male	65.9151	✓	2022-12-12			✓	CoronaVac	2021-03-01	CoronaVac	2021-04-23	CoronaVac	2021-06-28	CanSinoBIO	2022-12-12	✓			✓	2023-05-07	✓	✓	✓
	11	Female	49.0767			✓	2022-12-24	✓	BBIBP-CorV	2021-01-17	BBIBP-CorV	2021-02-07	BBIBP-CorV	2021-12-10								✓	✓	✓
	12	Male	31.2411			✓	2022-12-20	✓	BBIBP-CorV	2021-03-28	BBIBP-CorV	2021-04-18	BBIBP-CorV	2021-10-28								✓	✓	✓
	13	Male	24.1534			✓	2022-12-09	✓	CoronaVac	2021-03-29	CoronaVac	2021-04-23	CoronaVac	2021-07-08	CanSinoBIO	2022-12-08	✓			✓	2023-05-21	✓	✓	✓
	14	Male	28	✓	2022-12-25		/	✓	CoronaVac	2021-04-09	CoronaVac	2021-05-29	CoronaVac	2022-01-16			✓	✓	2023-06-15				✓	✓
	15	Male	63	✓	2023-01-03	✓	2023-01-02	✓	CoronaVac	2021-05-11	CoronaVac	2021-05-28	CoronaVac	2021-12-13									✓
	16	Male	49.8301					✓	BBIBP-CorV	2021-02-09	BBIBP-CorV	2021-03-05	BBIBP-CorV	2021-10-20								✓
	17	Female	49.0767			✓	2022-12-14	✓	CoronaVac	2021-07-19	CoronaVac	2021-08-09										✓
	18	Female	26			✓	2022-12-23	✓	BBIBP-CorV	2021-04-19	BBIBP-CorV	2021-06-08	BBIBP-CorV	2022-01-17			✓	✓	2023-05-28	✓	2023-05-29	✓	✓	✓
	19	Female	40	✓	2022-12-20	✓	2022-12-23	✓	BBIBP-CorV	2021-03-19	BBIBP-CorV	2021-06-08	BBIBP-CorV	2022-01-21										✓
	20	Male	24.589	✓	2022-12-16			✓	BBIBP-CorV	2020-05-30	BBIBP-CorV	2020-08-30	BBIBP-CorV	2021-02-28			✓			✓	2023-05-23	✓	✓	✓
	21	Male	58.3342	✓	2022-12-19			✓	CoronaVac	2021-03-01	CoronaVac	2021-04-01	CoronaVac	2021-10-01								✓
	22	Female	59.8384			✓	2022-12-10	✓	BBIBP-CorV	2021-09-02	BBIBP-CorV	2021-09-24	BBIBP-CorV	2022-05-26								✓
	23	Male	47.0767			✓	2022-12-12	✓	CoronaVac	2021-02-25	CoronaVac	2021-03-18	CoronaVac	2021-12-15								✓	✓	✓
	24	Female	45.6603			✓	2022-12-14	✓	CoronaVac	2021-03-15	CoronaVac	2021-04-06	CoronaVac	2021-11-05			✓			✓	2023-05-28	✓	✓	✓
	25	Female	46.4082			✓	2022-12-15	✓	BBIBP-CorV	2021-01-17							✓			✓	2023-05-28	✓	✓	✓
	26	Female	36.9836	✓	2022-12-09	✓	2022-12-11	✓	BBIBP-CorV	2021-03-21	BBIBP-CorV	2021-04-11	BBIBP-CorV	2021-10-30								✓	✓	✓
	27	Male	40.1562			✓	2022-12-14	✓	BBIBP-CorV	2021-01-17	BBIBP-CorV	2021-02-07	BBIBP-CorV	2021-12-10								✓	✓
	28	Female	47			✓	2022-11-17	✓	BBIBP-CorV	2021-01-17	BBIBP-CorV	2021-02-07	BBIBP-CorV	2022-12-10								✓	✓	✓
	29	Female	46.4932			✓	2022-12-15	✓	CoronaVac	2022-03-27	CoronaVac	2022-05-08										✓	✓	✓
	30	Female	26.326			✓	2022-12-19	✓	BBIBP-CorV	2021-08-15	BBIBP-CorV	2021-09-12	BBIBP-CorV	2022-03-30			✓			✓	2023-05-11	✓	✓	✓
	31	Female	47.2438			✓	2022-12-22	✓	CoronaVac	2021-02-20	CoronaVac	2021-03-18	CoronaVac	2021-11-09								✓	✓	✓
	32	Female	43.989			✓	2022-12-11	✓	CoronaVac	2021-03-01	CoronaVac	2021-05-01	CoronaVac	2022-04-01								✓	✓
	33	Female	39.8137	✓	2022-12-07	✓	2022-12-09	✓	BBIBP-CorV	2021-03-11	BBIBP-CorV	2021-04-18	BBIBP-CorV	2021-10-18								✓
	34	Female	46.2027	✓	2022-12-12			✓	BBIBP-CorV	2021-03-01	BBIBP-CorV	2021-04-18	BBIBP-CorV	2021-10-21			✓			✓	2023-05-18	✓	✓	✓
	35	Female	47.1507			✓	2022-12-02	✓	CoronaVac	2021-05-21	CoronaVac	2021-06-21	CoronaVac	2022-12-21								✓		✓
	36	Female	30.5068			✓	2022-12-13	✓	CoronaVac	2021-05-25	CoronaVac	2021-06-21	CoronaVac	2022-12-21								✓		✓
	37	Male	64.8411			✓	2022-11-29	✓	BBIBP-CorV	2021-03-12	BBIBP-CorV	2021-04-02	BBIBP-CorV	2022-10-21								✓
	38	Male	30			✓	2022-12-22	✓	BBIBP-CorV	2021-04-29	BBIBP-CorV	2021-05-22	BBIBP-CorV	2022-12-18			✓			✓	2023-05-18	✓		✓
	39	Female	33	✓	2022-12-22			✓	CoronaVac	2021-05-25	CoronaVac	2021-06-21											✓	✓
	40	Male	28			✓	2022-12-20	✓	CoronaVac	2022-06-06	CoronaVac	2022-06-27											✓	✓
	41	Male	27			✓	2022-12-19	✓	BBIBP-CorV	2021-03-27	BBIBP-CorV	2021-05-15	BBIBP-CorV	2021-12-11									✓	✓
	42	Male	25	✓	2022-12-26			✓	BBIBP-CorV	2021-07-15	BBIBP-CorV	2021-08-17	BBIBP-CorV	2022-03-09									✓	✓
	43	Male	37	✓	2022-12-23			✓	BBIBP-CorV	2021-06-30	BBIBP-CorV	2021-07-28											✓	✓
	44	Female	43			✓	2022-12-24	✓	BBIBP-CorV	2021-05-23	BBIBP-CorV	2021-06-19	BBIBP-CorV	2022-03-20									✓
	45	Female	48	✓	2022-12-19	✓	2022-12-20	✓	CoronaVac	2021-05-17	CoronaVac	2021-06-14	CoronaVac	2022-11-26									✓
	46	Female	43	✓	2022-12-19			✓	CoronaVac	2021-04-22	CoronaVac	2021-06-05	CoronaVac	2022-03-06			✓	✓	2023-05-17				✓	✓
	47	Female	44	✓	2022-12-14	✓	2022-12-14	✓	BBIBP-CorV	2021-03-28	BBIBP-CorV	2021-04-18	BBIBP-CorV	2022-01-28									✓
	48	Female	46	✓	2022-12-27			✓	CoronaVac	2021-06-05	CoronaVac	2021-06-28											✓
	49	Female	24	✓	2022-12-29			✓	CoronaVac	2021-04-29	CoronaVac	2021-05-23	CoronaVac	2021-11-25									✓
	50	Male	36			✓	2022-12-30	✓	CoronaVac	2021-08-02	CoronaVac	2021-08-24
	51	Female	30.137			✓	2022-12-11	✓	BBIBP-CorV	2021-04-19	BBIBP-CorV	2021-06-05	BBIBP-CorV	2021-12-30	CanSinoBIO	2022-12-17	✓			✓	2023-05-28	✓	✓	✓
	52	Male	31.5096			✓	2022-12-13	✓	CoronaVac	2021-03-07	CoronaVac	2021-03-28	CoronaVac	2021-10-31								✓	✓
	53	Female	25	✓	2022-12-21			✓	CoronaVac	2021-05-01	CoronaVac	2021-06-01	CoronaVac	2021-12-01									✓
	54	Male	24	✓	2022-12-20			✓	CoronaVac	2021-07-03	CoronaVac	2021-07-26					✓	✓	2023-06-06				✓	✓
	55	Male	37	✓	2022-12-24	✓	2022-12-26	✓	BBIBP-CorV	2021-04-13	BBIBP-CorV	2021-05-13	BBIBP-CorV	2021-12-04									✓	✓
	56	Male	35	✓	2022-12-26			✓	CoronaVac	2021-06-05	CoronaVac	2021-06-25	CoronaVac	2022-07-16									✓	✓
	57	Male	25	✓	2022-12-24			✓	CoronaVac	2021-04-23	BBIBP-CorV	2021-05-29	BBIBP-CorV	2021-12-10									✓	✓
	58	Male	50	✓	2023-01-11	✓	2023-01-04	✓	CoronaVac	2021-04-14	CoronaVac	2021-05-14	CoronaVac	2022-02-25									✓	✓
	59	Female	31	✓	2023-01-06	✓	2022-12-28	✓	BBIBP-CorV	2021-10-05	BBIBP-CorV	2022-06-27					✓	✓	2023-06-01				✓	✓
	60	Female	26	✓	2022-12-30	✓	2022-12-30	✓	CoronaVac	2021-06-06	CoronaVac	2021-06-28					✓	✓	2023-06-04				✓	✓
	61	Female	39.5233			✓	2022-12-12	✓	BBIBP-CorV	2021-01-17	BBIBP-CorV	2021-02-07	BBIBP-CorV	2021-11-04								✓	✓	✓
	62	Female	39			✓	2022-12-25	✓	CoronaVac	2021-06-09	CoronaVac	2021-06-30											✓	✓
	63	Female	51.3233			✓	2022-12-11	✓	CoronaVac	2021-06-03	CoronaVac	2021-06-30	CoronaVac	2021-12-25								✓	✓
	64	Female	49.3288			✓	2022-12-08	✓	BBIBP-CorV	2021-01-17	BBIBP-CorV	2021-02-07	BBIBP-CorV	2021-10-30			✓	✓	2023-05-24	✓	2023-05-24	✓	✓	✓
	65	Female	31.0658			✓	2022-12-17	✓	CoronaVac	2021-08-23	CoronaVac	2021-10-10	CoronaVac	2022-05-15			✓	✓	2023-05-14	✓	2023-05-14	✓	✓	✓
	66	Male	51.9945			✓	2022-12-13	✓	BBIBP-CorV	2021-01-17	BBIBP-CorV	2021-02-07	BBIBP-CorV	2021-10-30								✓		✓
	67	Female	31.3178			✓	2022-12-25	✓	BBIBP-CorV	2021-01-17	BBIBP-CorV	2021-02-06	BBIBP-CorV	2022-01-18								✓
	68	Female	23.5644			✓	2022-12-21	✓	CoronaVac	2021-03-31	CoronaVac	2021-04-22	CoronaVac	2022-06-30								✓
	69	Male	49.4959			✓	2022-12-10	✓	BBIBP-CorV	2021-01-10	BBIBP-CorV	2021-02-16	BBIBP-CorV	2022-01-18			✓			✓	2023-06-04	✓		✓
	70	Male	57.3836			✓	2022-12-13	✓	CoronaVac	2021-03-30	CoronaVac	2021-04-20	CoronaVac	2022-06-13								✓
	71	Male	19.8822			✓	2022-12-17	✓	CoronaVac	2021-06-30	CoronaVac	2021-08-09	CoronaVac	2022-01-13								✓
	72	Female	42.0712			✓	2022-12-16	✓	CoronaVac	2021-01-13	CoronaVac	2021-03-09	CoronaVac	2021-12-09			✓			✓	2023-05-15	✓	✓	✓
	73	Male	24.0603			✓	2022-12-09	✓	BBIBP-CorV	2021-01-10	BBIBP-CorV	2021-03-16	BBIBP-CorV	2022-01-12								✓
	74	Female	39.5753	✓	2022-12-14	✓	2022-12-13	✓	CoronaVac	2021-03-23	CoronaVac	2021-04-24	CoronaVac	2021-12-13			✓			✓	2023-05-19	✓		✓
	75	Male	49.0164			✓	2022-12-13	✓	CoronaVac	2021-06-02	CoronaVac	2021-07-09	CoronaVac	2022-01-10								✓
	76	Female	43.2685			✓	2022-12-20	✓	BBIBP-CorV	2021-11-17	BBIBP-CorV	2021-12-24	BBIBP-CorV	2022-06-16			✓			✓	2023-05-14	✓		✓
Moderate	77	Male	24	✓	2022-12-23	✓	2022-12-25	✓	CoronaVac	2021-03-27	CoronaVac	2021-05-16	CoronaVac	2021-11-19									✓
	78	Female	27			✓	2022-12-20	✓	BBIBP-CorV	2021-02-08	BBIBP-CorV	2021-03-09	BBIBP-CorV	2021-12-29								✓	✓	✓
	79	Female	26	✓	2022-12-23	✓	2022-12-23	✓	CoronaVac	2021-04-20	CoronaVac	2021-06-11	CoronaVac	2022-03-23	CanSinoBIO	2022-12-22						✓	✓	✓
	80	Female	45			✓	2022-12-22	✓	CoronaVac	2020-11-24	CoronaVac	2020-12-22	CoronaVac	2021-01-10	CanSinoBIO	2022-12-15	✓			✓	2023-05-20	✓	✓	✓
	81	Male	35	✓	2022-12-22	✓	2022-12-25													✓	2023-05-13		✓	✓
	82	Female	30.1644			✓	2022-12-23	✓	BBIBP-CorV	2021-03-01	BBIBP-CorV	2021-06-22	BBIBP-CorV	2022-06-22			✓					✓	✓	✓
	83	Female	26.0603			✓	2022-12-19	✓	CoronaVac	2021-05-15	CoronaVac	2021-06-11	CoronaVac	2022-01-25								✓
	84	Male	32			✓	2022-12-17	✓	BBIBP-CorV	2021-05-11	BBIBP-CorV	2021-06-07	BBIBP-CorV	2022-01-24									✓	✓
	85	Female	30			✓	2022-12-17	✓	CoronaVac	2021-06-03							✓	✓	2023-06-01				✓	✓
	86	Male	37	✓	2022-12-30												✓			✓	2023-06-11		✓	✓
	87	Female	25	✓	2022-12-27			✓	CoronaVac	2021-06-01	CoronaVac	2021-12-01					✓	✓	2023-06-04				✓	✓
	88	Female	24	✓	2022-12-26	✓	2022-12-26	✓	BBIBP-CorV	2021-03-26	BBIBP-CorV	2021-04-20					✓			✓	2023-06-07		✓	✓
	89	Female	51	✓	2022-12-22	✓	2022-12-22	✓	CoronaVac	2021-04-21	CoronaVac	2021-06-04	CoronaVac	2022-01-11								✓	✓	✓
	90	Female	56	✓	2022-12-21	✓	2022-12-23	✓	CoronaVac	2021-07-04	CoronaVac	2021-08-09	CoronaVac	2022-02-23								✓	✓	✓
	91	Female	29			✓	2022-12-19	✓	CoronaVac	2021-04-08	CoronaVac	2021-05-05			CanSinoBIO	2022-12-17						✓	✓	✓
	92	Female	28			✓	2022-12-29	✓	BBIBP-CorV	2021-07-25	BBIBP-CorV	2021-08-19					✓	✓	2023-05-19			✓	✓	✓
	93	Male	45.16			✓	2022-12-13	✓	BBIBP-CorV	2021-01-17	BBIBP-CorV	2021-02-07	BBIBP-CorV	2021-12-10			✓			✓	2023-05-24	✓	✓	✓
	94	Female	23.65			✓	2022-12-23	✓	CoronaVac	2021-04-07	CoronaVac	2021-05-08	CoronaVac	2022-01-06			✓			✓	2023-05-29	✓	✓	✓
	95	Female	54.73	✓	2022-12-13			✓	BBIBP-CorV	2021-01-11	BBIBP-CorV	2021-02-10	BBIBP-CorV	2021-12-01	CanSinoBIO	2022-12-10	✓			✓	2023-05-11	✓	✓	✓
	96	Female	33.96			✓	2022-12-20	✓	CoronaVac	2021-02-07	CoronaVac	2021-03-08	CoronaVac	2021-12-23			✓			✓	2023-06-01	✓	✓	✓
	97	Female	53.2493			✓	2022-12-10	✓	CoronaVac	2021-07-03	CoronaVac	2021-07-26	CoronaVac	2022-01-12			✓			✓	2023-05-14	✓	✓	✓
	98	Male	38.2356			✓	2022-12-11	✓	CoronaVac	2021-02-26	CoronaVac	2021-03-23	CoronaVac	2021-10-26								✓	✓
	99	Male	25	✓	2022-12-15	✓	2022-12-18	✓	BBIBP-CorV	2021-03-20	BBIBP-CorV	2021-04-24	BBIBP-CorV	2021-12-09			✓	✓	2023-06-21				✓	✓
	100	Female	22			✓	2022-12-26	✓	CoronaVac	2021-04-16	CoronaVac	2021-05-08					✓			✓	2023-06-07		✓	✓
	101	Male	25.1452			✓	2022-12-17	✓	CoronaVac	2021-05-12	CoronaVac	2021-06-11	CoronaVac	2021-12-13			✓			✓	2023-05-21	✓	✓	✓
	102	Male	36	✓	2022-12-19	✓	2022-12-19	✓	CoronaVac	2021-05-14	CoronaVac	2021-06-08											✓
	103	Female	25	✓	2022-12-17			✓	CoronaVac	2021-03-31	CoronaVac	2021-05-04	CoronaVac	2021-11-25			✓			✓	2023-05-27	✓	✓	✓
	104	Female	30.063			✓	2022-12-10	✓	CoronaVac	2021-04-15	CoronaVac	2021-05-28	CoronaVac	2021-11-25								✓	✓	✓
	105	Male	27	✓	2022-12-20			✓	BBIBP-CorV	2021-04-13	BBIBP-CorV	2021-05-28	BBIBP-CorV	2022-03-15								✓	✓	✓
	106	Female	27.063			✓	2022-12-16	✓	CoronaVac	2022-06-30	CoronaVac	2022-08-09										✓
	107	Female	8.4411	✓	2022-12-15			✓	BBIBP-CorV	2021-11-07	BBIBP-CorV	2021-12-04	BBIBP-CorV	2022-06-12								✓
